# Supplementary material for: Molecular Characterization of Adult-Type Lower-Grade Glioma (WHO Grade 1–3) with Targeted Next-Generation Sequencing: A Retrospective, Single-Institution Experience
Source: J Clin Med. 2025 Dec 21;15(1):53. doi: 10.3390/jcm15010053 (PMC12786670; doi:10.3390/jcm15010053)
Supplement: Supplementary file 1 [file jcm-15-00053-s001.zip]

Archive with 1 entries (1 files):
- jcm-3942686-supplementary.pdf
